# Supplementary material for: Initial Transcriptomic Response and Adaption of Listeria monocytogenes to Desiccation on Food Grade Stainless Steel
Source: Front Microbiol. 2020 Jan 22;10:3132. doi: 10.3389/fmicb.2019.03132 (PMC6987299; doi:10.3389/fmicb.2019.03132)
Supplement: Supplementary file 7 [file Table_3.xlsx]

## Sheet: Sheet1
	Table S3. Strain independent and dependent differential gene expression of asRNA in response to desiccation stress
	asRNA significantly upregulated in both strains and same direction of regulation				Log2 Fold Change (average)	Log2 Fold Change (average)	PE Reads Lm 568					PE Reads Lm 08-5578
	EGD-E ORF	Abbr.	Description	ID	LFC Lm 568	LFC Lm 08-5578	0 hours	6 hours	12 hours	24 hours	48 hours	0 hours.	6 hours.	12 hours.	24 hours.	48 hours.
	lmo0017	lmo0017	CapA protein (polyglutamate capsule biosynthesis)	984984	2.45243	2.22461	47.5	376.5	364.5	348.5	314.5	91	445	509.5	467	449
	lmo0412	lmo0412	lmo0412	987812	-1.53206	-1.93813	103	41.5	56.5	34.5	50.5	121.5	27.5	36	32	44.5
	lmo0516	lmo0516	encapsulation protein CapA	985267	-1.67012	2.37448	45	19	19.5	15	18	19	103	108	124	109.5
	lmo0572	lmo0572	lmo0572	986053	-3.18945	-3.23182	26.5	6.5	4.5	1.5	3.5	44	6	3	4.5	8
	lmo0645	lmo0645	amino acid transporter	984978	-1.92384	-1.35734	88	17.5	35.5	36.5	32.5	153.5	64	66	69.5	62
	lmo1051	def	peptide deformylase	986625	-1.45382	-2.0372	48	20	25	20.5	22.5	70.5	17	24.5	16	19
	lmo1376	lmo1376	6-phosphogluconate dehydrogenase	987851	-1.76581	-1.93795	90.5	36	39.5	24.5	35	117	26.5	37.5	39.5	31.5
	lmo1384	lmo1384	hypothetical protein	987831	1.56278	1.4405	41.5	134	171.5	158.5	151	43.5	114	127.5	146.5	136
	lmo1386	lmo1386	DNA translocase	987830	2.9464	1.64961	15	134.5	153	130.5	148	30.5	89	109.5	106.5	111
	lmo1549	radC	DNA repair protein RadC	986979	-2.16478	-2.48945	114	31	39.5	24	31.5	210.5	45	41	34	43.5
	lmo1783	rplT	50S ribosomal protein L20	985949	2.31015	2.13079	4	22.5	28.5	28	24	6	28	36.5	31.5	25
	lmo1785	infC	translation initiation factor IF-3	985947	1.83146	1.60134	8.5	31.5	42.5	38.5	42	14	44.5	55.5	46	43.5
	lmo1846	lmo1846	multidrug transporter	985857	3.52818	3.32262	72.5	907.5	1089.5	1195	1018.5	84	824.5	975	955.5	880
	lmo1993	pdp	pyrimidine-nucleoside phosphorylase	984377	2.90187	3.18304	65	485.5	677	675.5	543	52.5	403.5	577	600.5	498
	lmo2065	lmo2065	lmo2065	987927	1.99995	1.84763	18	65.5	95.5	86.5	109	17.5	55	75.5	74.5	72
	lmo2150	lmo2150	lmo2150	984695	-2.73386	-2.90422	16	2.5	3.5	3	3.5	59	8.5	8.5	8.5	9
	lmo2198	trpS	tryptophanyl-tRNA synthetase	984829	2.34486	1.91802	9.5	69	64.5	56	57.5	12.5	43	59	59.5	51
	lmo2436	lmo2436	transcription antiterminator	987417	-2.08751	-2.48932	87.5	23.5	34	19.5	31	154.5	25	32.5	27	37.5
	lmo2469	lmo2469	amino acid transporter	987361	2.76059	2.30735	16.5	123.5	141	178	94	24	98.5	144	155	125.5
	lmo2721	lmo2721	6-phosphogluconolactonase	984959	2.50003	2.35937	7	47.5	41	51	45.5	5	24	28	35	29.5
	asRNA significantly upregulated in Lm 568													PE Reads Lm 568
	EGD-E ORF	Abbr.	Description	Identifier	Average LFC	Lm 568 6 vs. 0 (as) - Log fold change	Lm 568 6 vs. 0 (as) - FDR p-value	lm 568 12 vs. 0 (as) - Log fold change	lm 568 12 vs. 0 (as) - FDR p-value	Lm 568 24 vs. 0 (as) - Log fold change	Lm 568 24 vs. 0 (as) - FDR p-value	Lm 568 48 vs. 0 (as) - Log fold change	Lm 568 48 vs. 0 (as) - FDR p-value	0 hours	6 hours	12 hours	24 hours	48 hours	Average read
	lmo0017	lmo0017	CapA protein (polyglutamate capsule biosynthesis)	984984	2.45243	2.68903	0.00872921	2.36217	0.0172819	2.53397	0.00656037	2.22454	0.0148852	47.5	376.5	364.5	348.5	314.5	290.3
	lmo0412	lmo0412	lmo0412	987812	-1.53206	-1.50335	0.0328451	-1.35474	0.019302	-1.83565	0.000129467	-1.43452	0.0194667	103	41.5	56.5	34.5	50.5	57.2
	lmo0516	lmo0516	encapsulation protein CapA	985267	-1.67012	-1.43265	0.0355781	-1.69145	0.00987183	-1.83533	0.000371991	-1.72107	0.000435857	45	19	19.5	15	18	23.3
	lmo0572	lmo0572	lmo0572	986053	-3.18945	-2.20232	0.00330168	-3.00859	0.000456866	-4.27296	0.000125661	-3.27395	0.000251539	26.5	6.5	4.5	1.5	3.5	8.5
	lmo0625	lmo0625	lmo0625	985881	1.85153	2.02522	0.0076373	1.88291	0.00884035	1.65303	0.00239749	1.84495	0.0137991	18.5	81	95	70	88.5	70.6
	lmo0626	lmo0626	hypothetical protein	985506	1.93164	2.09626	0.00778287	1.75547	0.0110716	1.92229	0.000391305	1.95255	0.00527206	15	73.5	71.5	68.5	77.5	61.2
	lmo0645	lmo0645	amino acid transporter	984978	-1.92384	-2.50992	2.46933e-05	-1.83299	0.00570289	-1.51579	0.00317926	-1.83664	0.00246179	88	17.5	35.5	36.5	32.5	42
	lmo0646	lmo0646	hypothetical protein	984982	-1.8188	-2.1804	0.00169079	-1.65889	0.0149805	-1.84145	0.000254599	-1.59446	0.0256031	82.5	19.5	36.5	27	34	39.9
	lmo0725	lmo0725	peptidoglycan-binding protein	986516	-3.71108	-3.8903	0.000982335	-3.22373	0.000388924	-3.94305	6.53318e-05	-3.78722	0.000245029	27.5	2	4	2	2.5	7.6
	lmo1051	def	peptide deformylase	986625	-1.45382	-1.44908	0.0364597	-1.42705	0.022134	-1.48095	0.00513437	-1.45819	0.0258102	48	20	25	20.5	22.5	27.2
	lmo1376	lmo1376	6-phosphogluconate dehydrogenase	987851	-1.76581	-1.50966	0.0191988	-1.67231	0.008692	-2.12655	1.21206e-06	-1.75471	0.00146288	90.5	36	39.5	24.5	35	45.1
	lmo1384	lmo1384	hypothetical protein	987831	1.56278	1.53309	0.0410194	1.60819	0.0180297	1.65714	0.00235866	1.45271	0.0258102	41.5	134	171.5	158.5	151	131.3
	lmo1386	lmo1386	DNA translocase	987830	2.9464	3.04575	2.62195e-06	2.96825	8.68892e-06	2.8407	1.77812e-08	2.93089	8.34749e-07	15	134.5	153	130.5	148	116.2
	lmo1416	lmo1416	lmo1416	986348	2.59254	2.82203	0.00132677	2.73964	0.00139947	2.65065	0.000272106	2.15785	0.00657921	5.5	42.5	47	42	33	34
	lmo1549	radC	DNA repair protein RadC	986979	-2.16478	-2.05652	0.000982335	-1.89097	0.00126155	-2.48673	1.07257e-07	-2.22489	0.000114691	114	31	39.5	24	31.5	48
	lmo1783	rplT	50S ribosomal protein L20	985949	2.31015	2.26101	0.0369882	2.31169	0.0197311	2.51749	0.00154069	2.15039	0.0278657	4	22.5	28.5	28	24	21.4
	lmo1785	infC	translation initiation factor IF-3	985947	1.83146	1.68251	0.0369882	1.84982	0.0128394	1.90673	0.0065709	1.88678	0.0137991	8.5	31.5	42.5	38.5	42	32.6
	lmo1846	lmo1846	multidrug transporter	985857	3.52818	3.52333	0.000821204	3.46517	0.0014716	3.72518	1.91979e-05	3.39903	0.000372857	72.5	907.5	1089.5	1195	1018.5	856.6
	lmo1993	pdp	pyrimidine-nucleoside phosphorylase	984377	2.90187	2.8159	0.00872921	3.02738	0.00863961	3.07758	0.000627601	2.6866	0.00486085	65	485.5	677	675.5	543	489.2
	lmo2065	lmo2065	lmo2065	987927	1.99995	1.75787	0.0409391	2.02157	0.008692	1.98458	0.000474096	2.23578	0.00165633	18	65.5	95.5	86.5	109	74.9
	lmo2150	lmo2150	lmo2150	984695	-2.73386	-2.87297	0.0411479	-2.68076	0.0327392	-2.69436	0.0302895	-2.68737	0.040801	16	2.5	3.5	3	3.5	5.7
	lmo2198	trpS	tryptophanyl-tRNA synthetase	984829	2.34486	2.65295	6.15193e-05	2.26202	0.000456866	2.28454	0.000285939	2.17993	0.00105188	9.5	69	64.5	56	57.5	51.3
	lmo2391	lmo2391	hypothetical protein	987544	2.105	2.09999	0.00316994	2.26563	0.000456866	2.31823	1.26109e-06	1.73613	0.0123227	17.5	81	114.5	105	77.5	79.1
	lmo2436	lmo2436	transcription antiterminator	987417	-2.08751	-2.0734	0.000982335	-1.89022	0.0039638	-2.46003	2.89317e-07	-1.92638	0.00238801	87.5	23.5	34	19.5	31	39.1
	lmo2469	lmo2469	amino acid transporter	987361	2.76059	2.87346	5.547e-05	2.85065	0.000456866	3.14061	4.10703e-08	2.17763	0.012124	16.5	123.5	141	178	94	110.6
	lmo2559	pyrG	CTP synthase	987251	2.69902	2.65564	0.000241111	2.82257	0.00134298	3.061	5.93449e-08	2.25688	0.010465	17	107.5	136	170	99.5	106
	lmo2644	lmo2644	lmo2644	986304	-1.54277	-1.50586	0.0328451	-1.63638	0.0114572	-1.47071	0.00721054	-1.55811	0.0137991	47	19	21.5	20.5	21.5	25.9
	lmo2721	lmo2721	6-phosphogluconolactonase	984959	2.50003	2.74416	0.00221787	2.26663	0.019302	2.60706	0.00291728	2.38226	0.00943121	7	47.5	41	51	45.5	38.4
	lmos70	lmo2829	nitroreductase	986896	2.37178	2.36167	0.0127686	2.23964	0.00045408	2.51659	4.33285e-08	2.36922	0.000142148	30	154.5	181	205.5	194	153
	lmos71	lmos71	miscRNA	18245156	-3.07811	-3.07128	0.000982335	-2.93665	0.00045408	-3.2449	1.23873e-05	-3.05962	7.29494e-05	261	35.5	47.5	33.5	42.5	84
	lmos71	lmos70	miscRNA	18245155	-3.13113	-2.94919	0.00108173	-3.36358	0.000157457	-3.15404	0.000467446	-3.0577	0.000249933	40	6	5	5.5	6.5	12.6
	asRNA significantly upregulated in Lm 08-5578													PE Reads Lm 08-5578
	EGD-E ORF	Abbr.	Description	Identifier	Average LFC	Lm 08 5578 6 vs. 0 (as) - Log fold change	Lm 08 5578 6 vs. 0 (as) - FDR p-value	Lm 08 5578 12 vs. 0 (as) - Log fold change	Lm 08 5578 12 vs. 0 (as) - FDR p-value	Lm 08 5578 24 vs. 0 8 as - Log fold change	Lm 08 5578 24 vs. 0 8 as - FDR p-value	Lm 08 5578 48 vs. 0 as - Log fold change	Lm 08 5578 48 vs. 0 as - FDR p-value	0 hours	6 hours	12 hours	24 hours	48 hours	Average read
	lmo0017	lmo0017	CapA protein (polyglutamate capsule biosynthesis)	984984	2.22461	2.34157	0.00562233	2.2642	0.00320228	2.18445	0.00375095	2.10823	0.012678	91	445	509.5	467	449	392.3
	lmo0018	lmo0018	beta-glucosidase	984990	3.14514	3.24375	9.26451e-10	3.17961	2.16392e-09	3.19137	2.49341e-10	2.96581	4.28327e-11	21.5	192.5	224	230.5	193	172.3
	lmo0041	lmo0041	hypothetical protein	985277	-1.92895	-1.93811	0.0096292	-1.48374	0.030069	-2.90941	1.2595e-05	-1.38455	0.0116492	26.5	6.5	11	4	11.5	11.9
	lmo0042	lmo0042	DedA protein	985331	-1.87341	-2.04297	0.0034951	-1.72393	0.00637927	-1.72136	0.000920283	-2.0054	0.000245732	28.5	6.5	10	10	8	12.6
	lmo0043	lmo0043	arginine deiminase	985417	-1.54694	-1.66787	0.00162151	-1.4279	0.00245778	-1.63195	0.00126657	-1.46005	0.0057347	52	15.5	22.5	19.5	21.5	26.2
	lmo0113	lmo0113	hypothetical protein	986656	-2.13209	-2.05354	4.36233e-05	-2.22549	6.31174e-06	-2.21328	4.06594e-07	-2.03605	1.4058e-05	163	37	41	41	44.5	65.3
	lmo0170	lmo0170	lmo0170	986891	-1.64428	-1.70121	0.00449334	-1.76408	0.000950052	-1.71164	0.000340034	-1.40018	0.00520211	39.5	11.5	13.5	14	17	19.1
	lmo0173	lmo0173	pseudo	986908	-1.94475	-2.28909	1.75709e-05	-1.75621	0.000105892	-1.86531	9.85057e-05	-1.86841	0.000150396	59.5	11.5	20.5	19	18.5	25.8
	lmo0199	prs_1	ribose-phosphate pyrophosphokinase	987027	1.69914	1.79433	0.000593279	1.74243	0.00070818	1.91463	1.77239e-05	1.34519	0.0200802	17	56.5	64	75.5	49.5	52.5
	lmo0281	lmo0281	lmo0281	987437	-2.42085	-3.10467	0.00138119	-2.92627	0.000460968	-1.94778	0.00208639	-1.70468	0.0217643	23.5	2.5	3.5	7	8	8.9
	lmo0293	lmo0293	rRNA large subunit methyltransferase	987456	-2.29602	-2.18653	0.00121132	-2.59028	6.11596e-05	-2.71143	6.77576e-05	-1.69584	0.00335171	31.5	6.5	6	6	11	12.2
	lmo0294	lmo0294	LysR family transcriptional regulator	987457	-1.78538	-1.31404	0.0347539	-1.46604	0.00149728	-1.60486	0.0002535	-2.75657	3.4129e-07	51	19.5	21.5	19.5	8.5	24
	lmo0412	lmo0412	lmo0412	987812	-1.93813	-2.06877	1.10871e-06	-1.97465	4.43676e-05	-2.13579	4.97836e-06	-1.57333	0.000327738	121.5	27.5	36	32	44.5	52.3
	lmo0424	lmo0424	glucose uptake protein	987866	-1.98915	-1.80226	0.00595386	-1.95128	0.00198127	-2.20148	5.30895e-05	-2.00159	0.00338721	236.5	62	69	60	64	98.3
	lmo0434	inlB	internalin B	986892	-1.82171	-1.56468	0.000225143	-1.9105	0.000203433	-2.15717	6.00495e-07	-1.65451	7.49124e-05	124.5	40	38	32.5	44	55.8
	lmo0437	lmo0437	hypothetical protein	985156	2.26609	2.32242	5.04844e-05	2.2886	5.27018e-05	2.24069	6.41541e-06	2.21265	0.000111065	10.5	50.5	60.5	58.5	56	47.2
	lmo0438	lmo0438	lmo0438	985161	2.42582	2.58335	0.000208279	2.57246	1.2727e-07	2.29514	1.36375e-07	2.25235	1.15932e-05	15	88	106.5	86.5	83.5	75.9
	lmo0475	lmo0475	lmo0475	985206	-2.04057	-1.88169	0.000780059	-1.65014	0.000203433	-1.86948	3.31413e-06	-2.76097	1.02456e-07	66	17	24.5	21	11	27.9
	lmo0483	lmo0483	lmo0483	985216	2.93209	2.49462	0.000456863	3.31564	6.43507e-06	2.97798	7.45685e-06	2.94009	2.76953e-06	5.5	30	58.5	53.5	49	39.3
	lmo0504	lmo0504	lmo0504	985256	-1.68837	-1.62394	0.0117541	-1.99406	0.000950052	-1.64404	0.00435332	-1.49144	0.00935631	31	9.5	9	11.5	12.5	14.7
	lmo0505	lmo0505	ribulose-5-phosphate 3-epimerase	985251	-2.00422	-1.85083	0.010416	-1.95005	0.000131033	-2.05592	5.30895e-05	-2.16007	7.26917e-05	93	25	28	26	23.5	39.1
	lmo0506	lmo0506	sorbitol dehydrogenase	986275	-1.93074	-2.09529	0.00999132	-1.94884	0.00422442	-1.92181	0.00312744	-1.75701	0.0330266	452	92	128.5	144	143.5	192
	lmo0516	lmo0516	encapsulation protein CapA	985267	2.37448	2.4309	2.56272e-05	2.27427	3.05852e-06	2.47631	7.82146e-07	2.31642	8.95267e-05	19	103	108	124	109.5	92.7
	lmo0522	lmo0522	transcriptional regulator	985274	1.87123	1.75825	0.00294873	2.09407	1.01954e-05	1.79819	0.000181775	1.83441	0.00015152	16.5	51.5	80.5	67.5	67.5	56.7
	lmo0523	lmo0523	hypothetical protein	985275	2.64206	2.71187	1.08334e-05	2.72799	4.22434e-08	2.71968	4.30459e-08	2.40869	2.17214e-07	14	88	109	108.5	85.5	81
	lmo0537	lmo0537	allantoate amidohydrolase	985309	2.24102	2.31399	2.21195e-07	2.29284	9.72761e-06	2.25961	8.30949e-09	2.09763	5.67458e-07	29.5	140	164.5	168.5	143.5	129.2
	lmo0538	lmo0538	N-acyl-L-amino acid amidohydrolase	985381	3.04335	3.08728	1.15149e-10	2.97174	3.77918e-08	3.04303	0	3.07135	2.03504e-11	17.5	137	154	172	163.5	128.8
	lmo0572	lmo0572	lmo0572	986053	-3.23182	-2.7826	4.81651e-05	-4.04053	5.99921e-08	-3.47458	1.75555e-07	-2.62959	3.80647e-06	44	6	3	4.5	8	13.1
	lmo0591	lmo0591	hypothetical protein	984755	-2.08554	-1.80987	0.000495689	-2.20287	1.22882e-05	-2.48177	1.23915e-07	-1.84766	0.000175708	55.5	15	14	11.5	17.5	22.7
	lmo0597	lmo0597	Crp/Fnr family transcriptional regulator	985531	5.64995	5.51165	1.03014e-09	5.9041	2.3492e-10	5.57811	1.63873e-10	5.60593	1.51487e-10	2.5	110	161.5	152.5	138	112.9
	lmo0597a	lmo0597a	hypothetical protein	16695798	4.86859	4.66012	5.06245e-09	5.16767	3.62237e-11	4.84942	7.91404e-13	4.79716	8.8185e-12	4.5	107.5	174	160	140.5	117.3
	lmo0605	lmo0605	hypothetical protein	985094	4.65503	4.80103	4.13791e-11	4.76047	1.71282e-11	4.60295	0	4.45566	2.03504e-11	26.5	671.5	792.5	776.5	652.5	583.9
	lmo0615	lmo0615	lmo0615	984917	-1.45661	-1.55336	0.00360257	-1.5036	0.00695501	-1.26609	0.00411732	-1.50338	0.00144921	130.5	43.5	53.5	62.5	53.5	68.7
	lmo0624	lmo0624	hypothetical protein	985292	1.50686	1.73579	0.00425211	1.31408	0.0227377	1.44526	0.0114096	1.53231	0.0066711	12.5	40	36.5	40	41.5	34.1
	lmo0645	lmo0645	amino acid transporter	984978	-1.35734	-1.12691	0.049653	-1.44237	0.0100059	-1.36444	0.00703068	-1.49564	0.0011652	153.5	64	66	69.5	62	83
	lmo0647	lmo0647	lmo0647	985414	2.47118	2.31415	0.00449334	2.66871	0.000653879	2.49231	0.00014636	2.40953	0.000997071	139.5	645	983	941.5	830.5	707.9
	lmo0648	lmo0648	hypothetical protein	987051	4.38539	4.34167	1.03014e-09	4.48292	3.62237e-11	4.55196	0	4.16501	1.39671e-10	245	4767.5	6243	6914.5	5086.5	4651.3
	lmo0656	lmo0656	hypothetical protein	985077	1.7631	1.76698	0.00478943	2.01675	0.000284434	1.93975	0.00134801	1.3289	0.0458384	9	29.5	43	40	26	29.5
	lmo0675	fliN	lmo0675	987142	2.65435	2.66305	3.91385e-06	2.68277	5.56774e-07	2.67033	2.35464e-07	2.60124	7.04353e-06	8.5	52	64.5	64	59.5	49.7
	lmo0676	fliP	flagellar biosynthesis protein FliP	985021	3.49795	3.5975	2.49759e-06	3.62001	1.13201e-06	3.37215	1.8039e-07	3.40213	2.62176e-06	57	632.5	786	721.5	669	573.2
	lmo0677	fliQ	flagellar biosynthesis protein FliQ	985022	3.84751	3.8714	2.40823e-07	4.0602	1.01177e-08	3.75163	2.15258e-08	3.70681	3.4129e-07	31	398.5	554.5	521.5	435	388.1
	lmo0742	lmo0742	ABC transporter ATP-binding protein	985536	-1.83378	-1.66323	0.011191	-1.75629	0.00253926	-2.19406	0.000292722	-1.72153	0.00304465	33.5	10	11.5	8.5	11.5	15
	lmo0779	lmo0779	lmo0779	985463	-2.06981	-2.30543	0.000955448	-2.12958	1.2727e-07	-2.31333	6.35582e-07	-1.53089	0.0110526	94	18	25	22	37	39.2
	lmo0782	lmo0782	PTS mannose transporter subunit IIC	985459	-1.44448	-1.35997	0.0347539	-1.56438	0.000410598	-1.46624	0.000378146	-1.38733	0.0143026	66	23	26	28	27	34
	lmo0793	lmo0793	hypothetical protein	985432	-3.00912	-3.41901	1.81825e-09	-2.96523	2.16392e-09	-2.5542	7.32538e-08	-3.09803	1.28928e-10	91	8	13.5	18	12	28.5
	lmo0794	lmo0794	hypothetical protein	985430	-2.57591	-2.86922	0.00162989	-2.46032	0.0012343	-2.45512	0.000378146	-2.51897	0.00212645	24	3	5	5	4.5	8.3
	lmo0795	lmo0795	hypothetical protein	985429	-1.58346	-1.50266	0.0321649	-1.49295	0.010402	-1.87928	0.00134801	-1.45894	0.0113847	25.5	8.5	10.5	8	10.5	12.6
	lmo0828	lmo0828	transposase	985365	-7.03893	-4.12548	1.73216e-07	-10.0873	0.00739092	-3.87732	4.15613e-07	-10.0656	0.00878146	124.5	7.5	0	11	0	28.6
	lmo0833	lmo0833	transcriptional regulator	985354	-1.87887	-1.81346	0.00441993	-1.52737	0.00213534	-2.10344	0.000282741	-2.07122	0.0002972	33.5	9	13.5	9	9	14.8
	lmo0867	lmo0867	lmo0867	984585	-2.25844	-2.11668	7.66149e-05	-2.32459	1.38221e-05	-2.09012	5.30895e-05	-2.50238	1.76113e-07	189.5	41.5	44	52	38	73
	lmo0869	lmo0869	lmo0869	984542	-1.17997	-1.12481	0.0159114	-1.2656	0.0227377	-1.26749	0.000372768	-1.06197	0.00919117	113.5	49.5	55	55.5	62	67.1
	lmo0913	lmo0913	succinate semialdehyde dehydrogenase	986938	2.29215	1.60286	0.0306226	2.55894	4.43676e-05	2.72919	2.96222e-07	2.27761	0.000317161	7	20.5	46.5	55	39.5	33.7
	lmo0934	lmo0934	hypothetical protein	986642	3.5895	3.54634	3.41592e-07	3.73709	4.57975e-07	3.62163	2.15258e-08	3.45293	7.99113e-07	26	287.5	386	383.5	321	280.8
	lmo0935	lmo0935	rRNA methylase	986554	4.40126	4.29523	5.06245e-09	4.55428	9.15767e-12	4.52429	2.27246e-11	4.23124	1.39671e-10	5	96	135.5	138	109.5	96.8
	lmo0936	lmo0936	nitroflavin reductase	986658	4.67175	4.47457	3.39173e-13	4.83752	3.62237e-11	4.79273	0	4.58218	2.71339e-12	11.5	242	355	376	308	258.5
	lmo0945	lmo0945	competence protein ComEC	986792	-1.83098	-1.81023	0.000891054	-1.81629	0.000554741	-2.15573	2.30924e-06	-1.54167	0.00948009	50	13.5	16.5	13	19	22.4
	lmo0994	lmo0994	lmo0994	986414	-1.96333	-2.15672	0.0096292	-1.63453	0.0147787	-2.29754	0.00132892	-1.76454	0.0217195	21.5	4.5	8	5	7	9.2
	lmo0995	lmo0995	hypothetical protein	986413	-1.60796	-1.55243	0.0251775	-1.41562	0.0140774	-1.58234	0.00474887	-1.88148	0.000804036	31	10	13.5	12	9.5	15.2
	lmo1051	def	peptide deformylase	986625	-2.0372	-1.97475	6.08292e-05	-1.74429	7.80186e-05	-2.35536	7.00563e-08	-2.07441	2.75561e-06	70.5	17	24.5	16	19	29.4
	lmo1069	lmo1069	hypothetical protein	986276	-2.49753	-2.3291	1.71888e-07	-2.46585	3.01975e-07	-2.63997	3.87626e-13	-2.5552	2.76426e-11	150.5	29	32	28	29	53.7
	lmo1086	ispD_2	2-C-methyl-D-erythritol 4-phosphate cytidylyltransferase	986270	-3.17848	-2.61459	0.0459001	-2.89938	0.0119698	-4.63794	0.00931473	-2.56198	0.0219743	13.5	2	2	0.5	2.5	4.1
	lmo1117	lmo1117	lmo1117	986210	-1.99387	-1.87436	0.00320951	-1.39098	0.0157026	-2.55153	2.81308e-06	-2.1586	0.000135704	59	15.5	25.5	11.5	15	25.3
	lmo1210	lmo1210	hypothetical protein	986061	1.5229	1.77245	0.005169	1.64786	0.0036448	1.35314	0.0106959	1.31817	0.0296612	14	45	51.5	42	40.5	38.6
	lmo1234	uvrC	excinuclease ABC subunit C	986033	-1.21824	-1.27871	0.0217701	-1.20518	0.0468893	-1.2344	0.0301869	-1.15467	0.0433194	158	62	80	78.5	81	91.9
	lmo1235	lmo1235	aspartate kinase	986030	-1.74921	-1.98168	0.00211557	-1.62579	0.000967493	-2.00977	9.85057e-05	-1.37961	0.0057347	102	24.5	38.5	29.5	44	47.7
	lmo1251	lmo1251	Fnr/Crp family transcriptional regulator	986006	-3.16152	-2.83918	0.0223176	-2.72156	0.010402	-3.11941	0.00679514	-3.96592	0.00622058	15.5	2	2.5	2	1	4.6
	lmo1255	lmo1255	PTS trehalose transporter subunit IIBC	986002	2.48899	2.47106	0.00101639	2.5785	0.000521794	2.5258	5.46021e-05	2.38058	0.00136951	112.5	559	730.5	787	649	567.6
	lmo1259	proA	gamma-glutamyl phosphate reductase	985995	1.30994	1.25512	0.00519242	1.33824	0.0118774	1.24541	0.0139698	1.40099	0.000549257	46.5	106	137.5	129.5	140	111.9
	lmo1305	tkt	transketolase	987681	-1.61854	-1.24183	0.0251775	-1.72265	0.000264304	-1.89996	1.6911e-05	-1.60971	0.00154922	61	24.5	21.5	19	22.5	29.7
	lmo1306	lmo1306	hypothetical protein	987683	-1.83623	-1.71691	0.00376983	-2.07064	9.0753e-05	-1.92548	0.000372362	-1.6319	0.00335171	56	16	15.5	17	20.5	25
	lmo1376	lmo1376	6-phosphogluconate dehydrogenase	987851	-1.93795	-2.01064	8.5989e-05	-1.85183	0.000355026	-1.80823	0.000209724	-2.08111	6.29483e-06	117	26.5	37.5	39.5	31.5	50.4
	lmo1384	lmo1384	hypothetical protein	987831	1.4405	1.45866	0.000731423	1.32531	0.0139599	1.52548	1.60918e-05	1.45255	0.000158963	43.5	114	127.5	146.5	136	113.5
	lmo1386	lmo1386	DNA translocase	987830	1.64961	1.61234	0.0216629	1.70244	0.00200544	1.5586	0.00053055	1.72508	0.00406916	30.5	89	109.5	106.5	111	89.3
	lmo1408	lmo1408	hypothetical protein	986462	-2.70253	-2.82065	0.000747914	-2.54573	0.000241875	-2.21749	0.000292722	-3.22626	7.12234e-05	30.5	4	6	7.5	3.5	10.3
	lmo1417	lmo1417	hypothetical protein	986745	1.36549	1.15088	0.0485848	1.61287	0.0101558	1.25557	0.00991787	1.44264	0.00885043	20	42.5	65	56	61.5	49
	lmo1422	lmo1422	glycine/betaine ABC transporter permease	986774	1.53859	1.60488	0.000819549	1.5467	0.000936331	1.464	0.000487419	1.53879	0.0011652	51.5	149	171.5	171	164.5	141.5
	lmo1549	radC	DNA repair protein RadC	986979	-2.48945	-2.15211	0.000131894	-2.58291	2.56176e-06	-2.85045	1.7454e-08	-2.37234	0.000131043	210.5	45	41	34	43.5	74.8
	lmo1550	comC	competence protein ComC	986994	-2.73061	-2.3913	5.17364e-05	-2.66641	1.20433e-06	-2.96476	7.00563e-08	-2.89998	4.87278e-07	112	21	22	16.5	17	37.7
	lmo1551	folC	folyl-polyglutamate synthetase	986919	-1.66785	-1.54855	0.00449334	-1.91933	5.64546e-05	-1.50571	0.000601635	-1.6978	0.00064124	58.5	19	18	24	20.5	28
	lmo1552	valS	valyl-tRNA synthetase	986904	-1.38387	-1.33262	0.00583661	-1.38663	0.0178887	-1.42587	0.00133589	-1.39036	0.00404831	152	57.5	68	66	66	81.9
	lmo1581	ackA	acetate kinase	986937	3.32035	3.43758	6.78346e-13	3.18062	4.22434e-08	3.48268	2.51605e-11	3.18052	9.35934e-08	12	122.5	118.5	161.5	123	107.5
	lmo1601	lmo1601	general stress protein	985749	1.51662	1.49002	0.0174573	1.33197	0.0255376	1.58768	0.000670802	1.6568	0.00607847	16	43	45	56.5	60.5	44.2
	lmo1623	lmo1623	hypothetical protein	985719	-2.10846	-2.03823	0.000134359	-2.4029	1.38221e-05	-1.95669	4.53013e-05	-2.03602	1.66716e-05	43.5	10	9.5	13	12	17.6
	lmo1624	lmo1624	transporter	985718	-1.84991	-2.32988	5.26109e-05	-1.72777	0.00052661	-1.41627	0.00276413	-1.92571	0.000318818	59.5	11	20.5	26	17.5	26.9
	lmo1648	lmo1648	lmo1648	985680	-2.35195	-2.77209	0.000120911	-2.1636	0.000266998	-2.34169	8.32633e-05	-2.13044	0.000205872	33	4.5	8.5	7.5	8.5	12.4
	lmo1656	lmo1656	lmo1656	985594	-2.08133	-2.44651	0.0270688	-2.17615	0.0363914	-1.77358	0.0478339	-1.92908	0.0427807	12	2	3	4	3.5	4.9
	lmo1695	lmo1695	hypothetical protein	985618	2.90145	2.9279	1.58281e-11	2.99293	7.75011e-11	2.9854	5.65289e-14	2.69959	2.57093e-11	20.5	149.5	188	190.5	151.5	140
	lmo1749	lmo1749	shikimate kinase	986346	-2.66696	-2.89696	3.98053e-06	-2.67624	9.66794e-06	-2.47644	8.72772e-06	-2.61821	1.66716e-05	270	34.5	49.5	56.5	50	92.1
	lmo1783	rplT	50S ribosomal protein L20	985949	2.13079	2.21383	0.00583661	2.33002	0.000950052	2.14697	0.000676688	1.83234	0.0223957	6	28	36.5	31.5	25	25.4
	lmo1785	infC	translation initiation factor IF-3	985947	1.60134	1.73001	0.00425211	1.75554	0.00172966	1.48366	0.00211989	1.43614	0.00736457	14	44.5	55.5	46	43.5	40.7
	lmo1830	lmo1830	short-chain dehydrogenase	984389	3.61792	3.16052	0.0462016	4.24816	0.00252988	3.40703	0.0202811	3.65598	0.0269517	1	9.5	22	14	14.5	12.2
	lmo1831	pyrE	orotate phosphoribosyltransferase	985882	5.29226	5.31534	2.40027e-05	5.40082	8.86021e-06	5.29241	2.53685e-05	5.16045	2.33132e-05	1	41.5	55	53.5	45.5	39.3
	lmo1832	pyrF	orotidine 5'-phosphate decarboxylase	985880	3.40844	3.68917	7.82779e-07	3.13493	3.32779e-05	3.58337	6.72191e-07	3.22629	1.26579e-05	3.5	44.5	37	50.5	38.5	34.8
	lmo1833	pyrD	dihydroorotate dehydrogenase	985875	2.49932	2.57317	7.66149e-05	2.49774	1.59022e-05	2.66876	2.38927e-06	2.25762	0.000269548	6.5	37.5	43.5	49	36	34.5
	lmo1834	pyrDII	dihydroorotate dehydrogenase electron transfer subunit	985877	2.40427	2.51284	0.00353798	2.28438	0.000725341	2.67446	3.95427e-05	2.14539	0.00627249	5	26.5	29	38	26.5	25
	lmo1846	lmo1846	multidrug transporter	985857	3.32262	3.38538	2.44409e-05	3.38732	9.72761e-06	3.28011	6.72191e-07	3.23768	7.04353e-06	84	824.5	975	955.5	880	743.8
	lmo1867	lmo1867	pyruvate phosphate dikinase	985826	1.47403	1.38594	0.0020586	1.5421	0.00200918	1.59369	0.000153613	1.37439	0.000982314	50	124.5	161.5	179.5	148	132.7
	lmo1937, yfgK, yphC	engA	GTP-binding protein EngA	986528	1.59117	1.57494	0.00154293	1.60529	0.00106102	1.79682	8.65753e-05	1.38764	0.0108508	20	57	71	81.5	60	57.9
	lmo1961	lmo1961	oxidoreductase	984397	-1.38626	-1.32022	0.0455787	-1.48173	0.0142544	-1.44956	0.0105873	-1.29354	0.026752	38.5	14.5	16	16.5	17.5	20.6
	lmo1979	lmo1979	hypothetical protein	987964	-1.31699	-1.24474	0.0386329	-1.39816	0.00532794	-1.38767	0.00503465	-1.2374	0.0128106	73.5	29.5	32.5	32.5	35.5	40.7
	lmo1988	leuB	3-isopropylmalate dehydrogenase	984909	1.83005	1.87008	0.0249265	1.6871	0.0386424	1.81964	0.0198704	1.94339	0.0215243	5.5	19.5	21	23	25.5	18.9
	lmo1993	pdp	pyrimidine-nucleoside phosphorylase	984377	3.18304	3.03178	7.62292e-06	3.33719	1.88277e-07	3.27284	7.32538e-08	3.09035	3.20723e-06	52.5	403.5	577	600.5	498	426.3
	lmo2034	divIB	cell division protein FtsQ	988005	-1.83975	-2.06558	0.000493626	-1.4896	0.0128613	-2.24638	4.36585e-05	-1.55745	0.0077562	47	10.5	19.5	11.5	18	21.3
	lmo2065	lmo2065	lmo2065	987927	1.84763	1.71087	0.0068992	1.97017	0.000886714	1.83136	0.000705632	1.87811	0.000547302	17.5	55	75.5	74.5	72	58.9
	lmo2066	lmo2066	lmo2066	984796	1.70697	1.83407	0.00745921	1.72457	0.0185218	1.69189	0.00720076	1.57734	0.0200802	8	27.5	30	30.5	27.5	24.7
	lmo2092	betL	glycine betaine transporter BetL	987924	-1.66224	-1.63988	0.00221153	-1.66746	0.00119812	-1.6311	0.00053055	-1.7105	0.00018323	105	32	38.5	39.5	36.5	50.3
	lmo2101	lmo2101	pyridoxal biosynthesis lyase PdxS	984461	1.70256	1.53841	0.0067808	1.52532	0.00918888	1.9905	0.000127269	1.75602	0.000451031	21.5	57.5	67.5	104.5	80	66.2
	lmo2102	lmo2102	lmo2102	984751	1.76549	1.47278	0.0065011	1.82303	0.000956297	2.1199	1.68161e-05	1.64625	0.00406916	23	61	89.5	121.5	77	74.4
	lmo2133	lmo2133	fructose-1,6-biphosphate aldolase type II	984718	1.88468	1.8884	0.000456863	1.87757	0.000131033	2.1439	8.79758e-07	1.62886	0.0057347	15.5	55	67	79.5	56	54.6
	lmo2148	lmo2148	hypothetical protein	984697	-2.09856	-1.81148	0.0116718	-2.07712	0.00300629	-2.28404	0.000222245	-2.22159	0.00121205	353.5	96	98	83.5	86.5	143.5
	lmo2150	lmo2150	lmo2150	984695	-2.90422	-2.80689	0.00057446	-2.94733	7.50681e-05	-2.96896	1.37519e-05	-2.89372	8.70264e-05	59	8.5	8.5	8.5	9	18.7
	lmo2198	trpS	tryptophanyl-tRNA synthetase	984829	1.91802	1.82426	0.0032902	2.00199	0.000129573	2.01698	1.99661e-05	1.82885	0.000944411	12.5	43	59	59.5	51	45
	lmo2214	lmo2214	ABC transporter permease	985371	2.53158	2.39763	2.5284e-05	2.66785	6.56061e-05	2.7168	3.31413e-06	2.34404	7.12234e-05	45.5	225.5	320.5	361.5	262.5	243.1
	lmo2230	lmo2230	arsenate reductase	986212	-1.45972	-1.80943	0.00745921	-1.43714	0.0185218	-1.3378	0.0307089	-1.25452	0.0463327	31.5	8.5	13.5	14.5	15	16.6
	lmo2238	lmo2238	MFS transporter	984611	-1.55054	-1.73575	0.00425211	-1.14474	0.0245321	-1.65767	0.000297655	-1.66399	0.00309568	47.5	13.5	25	17.5	17	24.1
	lmo2239	lmo2239	lmo2239	984668	-1.6577	-1.73665	0.0134378	-1.21854	0.0419049	-1.59662	0.00411732	-2.07899	0.000152699	30	8.5	15	11.5	8	14.6
	lmo2240	lmo2240	ABC transporter ATP-binding protein	984621	-1.51053	-1.34506	0.0475355	-1.58228	0.00307078	-1.81805	0.00134801	-1.29672	0.0474364	33.5	12.5	13	11	15.5	17.1
	lmo2267	lmo2267	ATP-dependent deoxyribonuclease subunit A	985303	-1.5512	-1.46622	0.020544	-1.43179	0.0313319	-1.68162	0.00379829	-1.62518	0.00369559	177.5	62.5	78.5	62.5	66.5	89.5
	lmo2270	comK'	competence protein ComK	986337	3.81449	3.78111	5.19613e-11	3.76281	4.0648e-10	4.20817	7.91404e-13	3.5059	1.29064e-09	20.5	260.5	311	444.5	263	259.9
	lmo2271	lmo2271	lmo2271	985827	-2.92771	-2.40912	0.0321649	-2.91383	0.00350884	-3.21027	0.00290331	-3.17762	0.00603288	17	3	2.5	2	2	5.3
	lmo2276	lmo2276	hypothetical protein	984564	-1.59537	-1.63605	0.00425211	-1.56646	0.00123209	-1.70768	0.000242096	-1.47127	0.00818172	59	18	23	21	23.5	28.9
	lmo2280	lmo2280	protein gp23	988004	-1.79645	-1.56688	0.0401282	-1.79861	0.00109325	-1.92648	0.000651218	-1.89384	0.000887443	34.5	11.5	11.5	10.5	10.5	15.7
	lmo2317	lmo2317	hypothetical protein	984715	-1.75237	-1.48331	0.00907058	-1.77265	0.000698271	-2.05798	3.57911e-06	-1.69552	0.00154922	48.5	16.5	16.5	13.5	17	22.4
	lmo2321	lmo2321	lmo2321	984486	-1.68695	-1.63001	0.0138788	-1.67786	0.0147787	-1.77209	0.00151694	-1.66785	0.00328292	29.5	9	10.5	10	10.5	13.9
	lmo2323	lmo2323	hypothetical protein	986266	-1.80695	-2.34314	0.00046372	-1.38875	0.00834235	-1.95761	0.000206446	-1.53832	0.00413262	40.5	7.5	18	12	15.5	18.7
	lmo2367	pgi	glucose-6-phosphate isomerase	984404	2.32927	2.45345	0.000130102	2.26721	9.72761e-06	2.35808	6.00495e-07	2.23834	8.29099e-07	17	88	96	102.5	92	79.1
	lmo2388	lmo2388	hypothetical protein	987547	4.16676	4.10154	2.83215e-09	4.32986	1.23653e-10	4.22794	2.99603e-11	4.00769	3.18799e-09	4	67.5	92.5	90	75.5	65.9
	lmo2389	lmo2389	NADH dehydrogenase	987546	1.83326	1.92075	0.00058696	1.7672	0.00270378	1.81314	0.000242096	1.83196	0.000327821	11	40	43	45.5	45	36.9
	lmo2392	lmo2392	hypothetical protein	987541	4.6806	4.8815	0.00933769	4.53012	0.0185888	4.88749	0.00545793	4.42329	0.0215243	0.5	17	15.5	21	15	13.8
	lmo2393	lmo2393	hypothetical protein	987540	4.3232	3.9501	0.00478943	4.71833	0.000337023	4.3252	0.000892829	4.29917	0.000928473	1	16.5	31.5	26.5	25	20.1
	lmo2399	lmo2399	hypothetical protein	987500	1.84952	1.80178	0.00700418	1.93609	0.000337023	1.72339	0.00172133	1.93683	0.000735025	12	38.5	54	47.5	51.5	40.7
	lmo2432	lmo2432	lmo2432	987423	2.16074	2.40551	0.0067808	2.18226	0.000956297	1.67377	0.012507	2.38139	7.83641e-05	8	45	44.5	29.5	49	35.2
	lmo2433	lmo2433	acetylesterase	987422	2.53104	2.47903	0.00104861	2.55101	0.000562991	2.74802	5.94584e-06	2.34609	0.00138155	114	606	739.5	897	661.5	603.6
	lmo2436	lmo2436	transcription antiterminator	987417	-2.48932	-2.55324	9.26451e-10	-2.4672	1.09779e-07	-2.73452	0	-2.20233	1.3323e-07	154.5	25	32.5	27	37.5	55.3
	lmo2448	smpB	SsrA-binding protein.	987391	-2.86265	-4.20057	0.00211827	-2.04249	0.00493145	-2.79497	0.000363281	-2.41258	0.00155374	21.5	1	6	3.5	4.5	7.3
	lmo2466	lmo2466	lmo2466	987366	-2.19644	-2.06274	0.00339687	-2.26947	0.00126481	-2.40246	5.97562e-05	-2.0511	0.0052139	345	79	84	76	91	135
	lmo2469	lmo2469	amino acid transporter	987361	2.30735	2.10136	0.00057446	2.46193	6.54234e-06	2.45641	7.32538e-08	2.20967	1.92206e-06	24	98.5	144	155	125.5	109.4
	lmo2569	lmo2569	peptide ABC transporter substrate-binding protein	987245	-1.30649	-1.33354	0.0174573	-1.2775	0.0163498	-1.51419	0.00465749	-1.10075	0.0412931	95.5	36	46	39	50.5	53.4
	lmo2579a	lmo2579a	hypothetical protein	16695805	-1.7704	-1.47456	0.0135207	-1.66279	0.00106102	-1.86397	0.00130644	-2.08028	0.0003586	98.5	34	35.5	32	26.5	45.3
	lmo2604	lmo2604	lmo2604	987206	2.17198	2.30062	0.000425546	2.13866	0.00167886	2.0105	0.0005645	2.23813	0.000318818	6.5	31	34	31	35.5	27.6
	lmo2643	lmo2643	lmo2643	985362	-2.5763	-1.85489	0.00349565	-3.29036	7.0269e-06	-3.1241	1.54185e-06	-2.03586	0.000439273	34.5	9	4	4.5	9.5	12.3
	lmo2663	lmo2663	polyol dehydrogenase	984376	-1.26527	-1.29619	0.0423836	-1.62724	0.00208879	-1.04766	0.0447166	-1.09	0.0496219	50.5	19.5	19	28.5	27	28.9
	lmo2672	lmo2672	AraC family transcriptional regulator	987154	1.89717	1.94357	0.000855977	2.06908	4.43676e-05	1.85182	0.000651218	1.72421	0.00288017	10	37	49.5	42.5	38	35.4
	lmo2675	lmo2675	lmo2675	986871	-1.37873	-1.39572	0.0364447	-1.19909	0.0415931	-1.31688	0.0091708	-1.60322	0.00298487	37.5	13.5	19	17.5	14	20.3
	lmo2691	lmo2691	autolysin	987132	1.4053	1.48349	0.00742689	1.44123	0.00641897	1.33568	0.000601635	1.36082	0.00230643	24.5	65.5	76.5	72.5	72	62.2
	lmo2699	lmo2699	hypothetical protein	987121	-1.41319	-1.33469	0.0270688	-1.41888	0.00232055	-1.55488	0.00101686	-1.34429	0.0168855	50.5	19	22	20	22.5	26.8
	lmo2709	lmo2709	lmo2709	987112	-2.51946	-2.83367	0.0270054	-2.42712	0.0264027	-2.42359	0.0204226	-2.39345	0.0304353	12	1.5	2.5	2.5	2.5	4.2
	lmo2721	lmo2721	6-phosphogluconolactonase	984959	2.35937	2.30413	0.000917201	2.23406	0.000415415	2.55609	3.65996e-05	2.3432	0.000547302	5	24	28	35	29.5	24.3
	lmo2724	lmo2724	hypothetical protein	984922	-2.19514	-2.75245	0.00406746	-1.6675	0.0140774	-1.35002	0.0338368	-3.01058	0.000426164	22	3	8	10	3	9.2
	lmo2743	lmo2743	translaldolase	987056	2.28564	2.45043	1.82848e-05	2.10255	0.000263106	2.43937	2.14334e-06	2.15022	0.000150396	8.5	44.5	43	54.5	43.5	38.8
	lmos05	lmos05	miscRNA	18245123	-2.01785	-1.80901	0.000855977	-2.06076	1.38221e-05	-2.16274	8.43745e-07	-2.03889	2.33132e-05	69.5	18.5	19.5	18	19	28.9
	lmos62	lmos62	miscRNA	18245147	-2.2377	-2.18067	0.00870432	-2.15731	0.00524941	-2.4262	0.000405672	-2.18664	0.0066711	549.5	116	139	120	132.5	211.4
